# Supplementary material for: Bile Acid Composition and Transcriptome Analysis of the Liver and Small Intestine in Different Species
Source: Metabolites. 2024 Aug 15;14(8):451. doi: 10.3390/metabo14080451 (PMC11355998; doi:10.3390/metabo14080451)
Supplement: Supplementary file 1 [file metabolites-14-00451-s001.zip]

Archive with 2 entries (2 files):
- Suplementary figures.pdf
- Suplementary table.xlsx
