# Supplementary material for: Bile Acid Composition and Transcriptome Analysis of the Liver and Small Intestine in Different Species
Source: Metabolites. 2024 Aug 15;14(8):451. doi: 10.3390/metabo14080451 (PMC11355998; doi:10.3390/metabo14080451)
Supplement: Supplementary file 1 [file metabolites-14-00451-s001.zip › Suplementary table.xlsx]

## Sheet: Table S1
Table S1. Linear regression equations for each substance.
No.	Name	RT	Calibration_Curve	r	Linear_Range	LOQ
1	alloLCA	30.23	Y = 2.438e+05*x - 1.658e+05	0.9904	1.0 - 800.0	1
2	LCA	32.27	Y = 2.193e+05*x - 4.666e+05	0.993	2.5 - 200.0	2.5
3	isoLCA	30.66	Y = 1.967e+05*x - 5.162e+04	0.9901	0.5 - 400.0	0.5
4	NorDCA	25.41	Y = 6.962e+05*x - 1.639e+04	0.9966	0.25 - 100.0	0.25
5	7-ketoLCA	24.97	Y = 5.234e+04*x - 3091	0.9973	0.25 - 200.0	0.25
6	12-ketoLCA	25.51	Y = 1.562e+04*x + 1190	0.9936	1.25 - 1000.0	1.25
7	6-ketoLCA	29.56	Y = 1595*x + 677.8	0.9927	1.0 - 800.0	1
8	beta-UDCA	21.39	Y = 2.695e+05*x - 6093	0.9959	0.5 - 400.0	0.5
9	DCA	28	Y = 4.477e+04*x + 2844	0.9903	0.5 - 400.0	0.5
10	CDCA	27.45	Y = 3.589e+05*x - 9.033e+04	0.9938	0.5 - 400.0	0.5
11	UDCA	22.86	Y = 3.567e+05*x - 9888	0.9916	0.25 - 200.0	0.25
12	HDCA	23.23	Y = 3.201e+05*x - 7728	0.9931	1.25 - 500.0	1.25
13	NorCA	17.62	Y = 7.277e+04*x + 3605	0.9949	1.0 - 400.0	1
14	DHCA	15.39	Y = 2.109e+04*x - 356.8	0.9969	1.0 - 800.0	1
15	7,12-diketoLCA	14.79	Y = 4.616e+04*x - 737.8	0.9945	1.0 - 800.0	1
16	6,7-diketoLCA	25.15	Y = 1.809e+05*x - 1.77e+04	0.9954	1.0 - 800.0	1
17	alpha-MCA	17.37	Y = 5.177e+05*x + 2.172e+04	0.9968	1.25 - 250.0	1.25
18	UCA	14.27	Y = 6.919e+05*x + 1.683e+04	0.9968	0.25 - 100.0	0.25
19	beta-MCA	18.26	Y = 3.838e+05*x + 1.47e+05	0.9949	1.25 - 500.0	1.25
20	CA	22.36	Y = 6.566e+05*x - 2.144e+04	0.9938	0.5 - 200.0	0.5
21	ACA	21.97	Y = 7.602e+05*x - 1.669e+04	0.9915	0.25 - 100.0	0.25
22	beta-CA	16.75	Y = 1.603e+05*x + 4.139e+04	0.9925	2.5 - 500.0	2.5
23	GLCA	28.43	Y = 2.635e+04*x - 1.886e+04	0.9912	1.0 - 800.0	1
24	GHDCA	16.95	Y = 9545*x - 207.8	0.9943	1.0 - 400.0	1
25	GCDCA	22.98	Y = 2.497e+04*x - 1.313e+04	0.9926	1.25 - 500.0	1.25
26	GUDCA	16.57	Y = 1.927e+04*x + 203.2	0.9932	1.0 - 800.0	1
27	GDCA	23.84	Y = 2.165e+04*x - 7552	0.9905	1.0 - 800.0	1
28	LCA-3S	26.9	Y = 3.942e+04*x - 1.972e+05	0.9963	5.0 - 800.0	5
29	GCA	16.89	Y = 1.644e+04*x - 1714	0.9933	1.25 - 1000.0	1.25
30	TLCA	25.5	Y = 2.489e+04*x - 2.037e+04	0.9903	1.0 - 800.0	1
31	THDCA+TUDCA	13.54	Y = 5281*x - 2630	0.9987	2.5 - 2000.0	2.5
32	TDCA	20.48	Y = 1.29e+04*x - 7358	0.9943	1.25 - 1000.0	1.25
33	TCDCA	19.06	Y = 1.317e+04*x - 8461	0.9964	1.25 - 1000.0	1.25
34	TCA	14.13	Y = 1.225e+04*x - 3382	0.9992	1.25 - 1000.0	1.25
35	T-alpha-MCA	8.7	Y = 8713*x - 1055	0.9992	1.25 - 1000.0	1.25
36	THCA	11.62	Y = 1.307e+04*x - 541.2	0.9987	0.5 - 400.0	0.5
37	T-beta-MCA	8.97	Y = 1.348e+04*x - 2285	0.9994	1.25 - 1000.0	1.25
38	CDCA-G	21.95	Y = 2.282e+04*x - 3.861e+04	0.9936	4.0 - 3200.0	4

## Sheet: Table S2
Table S2. Detction of BAs for each sample.
Sample	Species	Sample volume	alloLCA	LCA	isoLCA	NorDCA	7-ketoLCA	12-ketoLCA	6-ketoLCA	beta-UDCA	DCA	CDCA	UDCA	HDCA	NorCA	DHCA	7,12-diketoLCA	6,7-diketoLCA	alpha-MCA	UCA	beta-MCA	CA	ACA	beta-CA	GLCA	GHDCA	GCDCA	GUDCA	GDCA	LCA-3S	GCA	TLCA	THDCA+TUDCA	TDCA	TCDCA	TCA	T-alpha-MCA	THCA	T-beta-MCA	CDCA-G
Chicken_1	Chicken	20μl	ND	3.5697	ND	0.3936	ND	ND	ND	ND	ND	5.3707	0.1209	0.04141	8.4675	ND	0.3585	ND	1.2462	ND	ND	34.8951	3.2235	ND	ND	ND	12.4458	ND	ND	ND	5.3604	267.964	21.2477	ND	641.315	3639.22	63.3139	47.1154	ND	12.4115
Chicken_2	Chicken	20μl	ND	3.3681	ND	0.03898	ND	ND	ND	ND	ND	255.974	0.1335	0.04818	0.0276	ND	0.08838	ND	1.7779	ND	ND	9.5986	1.4887	ND	ND	ND	4.4612	ND	ND	ND	0.2106	4.7664	27.7142	ND	2022.68	190.987	23.3662	11.8447	ND	10.8394
Chicken_3	Chicken	20μl	ND	3.3365	ND	0.04044	ND	ND	ND	ND	ND	4.4595	0.05977	0.04406	0.04052	ND	0.2001	ND	1.4247	ND	ND	2.0949	0.1907	ND	ND	ND	2.497	ND	ND	ND	0.405	23.6647	60.6979	ND	960.029	1031.36	77.1337	19.8894	ND	13.1274
Chicken_4	Chicken	20μl	ND	3.3234	ND	0.05088	ND	ND	ND	ND	ND	1.2691	0.09629	0.04772	0.02054	ND	0.3587	ND	1.3688	ND	ND	0.4582	0.04815	ND	ND	ND	4.3109	ND	ND	ND	0.3539	19.5087	30.1231	ND	839.692	313.836	121.41	65.2167	ND	4.4198
Chicken_5	Chicken	20μl	ND	3.3266	ND	0.04576	ND	ND	ND	ND	ND	0.7016	0.05405	0.03928	0.1395	ND	0.1995	ND	0.5961	ND	ND	0.5784	0.07959	ND	ND	ND	1.3685	ND	ND	ND	0.6254	16.9209	367.053	ND	490.731	1979.94	104.058	44.5191	ND	3.3376
Duck_1	Duck	20μl	ND	3.3379	ND	0.05208	ND	ND	ND	ND	ND	1.1601	0.05529	0.04002	ND	ND	ND	ND	ND	ND	ND	0.06913	ND	ND	ND	ND	0.938	ND	ND	ND	ND	47.9918	19.6456	ND	1443.51	15624.7	74.9781	26.8846	ND	3.6917
Duck_2	Duck	20μl	ND	3.3381	ND	0.04734	ND	ND	ND	ND	ND	0.6787	0.04606	0.04037	ND	ND	ND	ND	ND	ND	ND	0.06906	ND	ND	ND	ND	0.9331	ND	ND	ND	ND	36.1013	25.4191	ND	953.652	7418.45	80.585	12.0842	ND	2.9676
Duck_3	Duck	20μl	ND	4.1509	ND	0.05273	ND	ND	ND	ND	ND	0.7936	0.04669	0.04184	ND	ND	ND	ND	ND	ND	ND	0.05906	ND	ND	ND	ND	0.8601	ND	ND	ND	ND	76.1246	32.7558	ND	766.399	5896.81	40.1605	7.9898	ND	2.6395
Duck_4	Duck	20μl	ND	4.615	ND	0.05933	ND	ND	ND	ND	ND	2.4551	0.06773	0.03909	ND	ND	ND	ND	ND	ND	ND	0.06452	ND	ND	ND	ND	0.8931	ND	ND	ND	ND	87.721	70.1677	ND	694.433	15391.2	55.6479	8.7058	ND	2.6881
Duck_5	Duck	20μl	ND	3.3075	ND	0.0367	ND	ND	ND	ND	ND	0.7137	0.04388	0.03947	ND	ND	ND	ND	ND	ND	ND	0.05815	ND	ND	ND	ND	0.8558	ND	ND	ND	ND	8.1206	6.7504	ND	807.988	19022.3	73.6148	11.0687	ND	2.8071
Goose_1	Goose	20μl	ND	3.3182	ND	0.04801	ND	ND	ND	ND	ND	0.4283	0.04866	0.04234	0.05569	ND	ND	ND	ND	ND	ND	0.06891	0.04641	ND	ND	ND	1.1574	ND	ND	ND	0.2471	60.4433	14.7162	ND	735.832	37.5993	29.7677	5.4852	ND	2.9431
Goose_2	Goose	20μl	ND	3.2988	ND	0.0543	ND	ND	ND	ND	ND	0.4108	0.04532	0.04001	0.1083	ND	ND	ND	ND	ND	ND	0.07374	0.04488	ND	ND	ND	1.5268	ND	ND	ND	0.2283	38.3015	45.0397	ND	1072.48	52.5961	36.8499	9.6691	ND	2.9606
Goose_3	Goose	20μl	ND	3.3063	ND	0.05361	ND	ND	ND	ND	ND	0.4474	0.04547	0.04201	0.03527	ND	ND	ND	ND	ND	ND	0.07279	0.03807	ND	ND	ND	1.2515	ND	ND	ND	0.2351	27.3914	23.456	ND	710.369	59.0931	53.2811	17.838	ND	2.9885
Goose_4	Goose	20μl	ND	3.3023	ND	0.0519	ND	ND	ND	ND	ND	0.4124	0.04632	0.04076	0.02377	ND	ND	ND	ND	ND	ND	0.07025	0.03873	ND	ND	ND	1.4102	ND	ND	ND	0.4002	31.9585	15.4675	ND	897.862	48.4769	33.4436	5.5254	ND	2.8695
Goose_5	Goose	20μl	ND	3.3008	ND	0.04446	ND	ND	ND	ND	ND	0.409	0.0455	0.03916	0.1165	ND	ND	ND	ND	ND	ND	0.1259	0.05428	ND	ND	ND	1.1323	ND	ND	ND	0.1892	37.3378	53.9372	ND	1289.94	71.8235	53.3404	8.0493	ND	3.6912
Pig_1	Pig	20μl	ND	3.4489	ND	0.04119	0.2553	ND	ND	ND	ND	2.7753	0.2216	1.657	ND	ND	ND	ND	ND	ND	ND	0.8066	0.04571	ND	234.364	4640.98	5067.44	194.738	43.1537	ND	41.2769	60.7218	2756.11	7.0603	1793.65	5.7187	2.7597	651.142	ND	4.8936
Pig_3	Pig	20μl	ND	3.3235	ND	0.03896	0.1295	ND	ND	ND	ND	0.744	0.06619	0.9103	ND	ND	ND	ND	ND	ND	ND	0.4439	0.0379	ND	79.6638	4982.63	3358.92	55.4689	4.4686	ND	11.7127	25.5738	2293.17	1.4351	977.536	0.7648	2.6852	432.897	ND	3.3191
Pig_4	Pig	20μl	ND	5.2193	ND	0.04443	2.0564	ND	ND	ND	ND	55.2975	0.6582	18.34	ND	ND	ND	ND	ND	ND	ND	0.6138	0.0471	ND	121.112	3977.59	4369.22	102.027	8.806	ND	55.8225	43.4736	2907.59	2.2162	1815.68	5.2602	4.2102	892.823	ND	3.9957
Pig_5	Pig	20μl	ND	3.4381	ND	0.05055	0.1516	ND	ND	ND	ND	1.6441	0.1676	1.686	ND	ND	ND	ND	ND	ND	ND	0.738	0.03809	ND	236.06	6106.31	5471.11	173.892	25.6706	ND	33.5557	60.4693	4152.92	4.8381	1743.04	1.8307	4.8274	1256.53	ND	4.3129
Sheep_1	Sheep	20μl	ND	3.3073	ND	0.1754	ND	ND	ND	ND	0.03148	0.4882	0.04618	0.04084	0.3083	ND	ND	ND	ND	ND	ND	60.6219	0.3283	ND	6.8367	0.2097	197.238	0.07593	658.48	ND	1811.68	35.4961	7.2064	1766.15	809.52	9014.23	2.2898	ND	ND	2.7961
Sheep_2	Sheep	20μl	ND	3.315	ND	0.1605	ND	ND	ND	ND	2.1916	1.3642	0.05581	0.04489	1.0664	ND	ND	ND	ND	ND	ND	526.986	2.5432	ND	9.9831	0.122	537.365	0.1379	1699.39	ND	2948.2	13.3482	1.8678	1925.28	631.588	5649.09	1.0403	ND	ND	5.1899
Sheep_3	Sheep	20μl	ND	3.3658	ND	0.3321	ND	ND	ND	ND	8.409	7.8772	0.05819	0.04851	2.1438	ND	ND	ND	ND	ND	ND	1067.64	30.0249	ND	6.6235	0.2307	425.794	0.09549	1188.88	ND	1657.29	11.1117	1.3424	1596.34	632.175	3039.7	0.4555	ND	ND	18.796
Sheep_4	Sheep	20μl	ND	3.3266	ND	0.2691	ND	ND	ND	ND	1.2538	1.2544	0.06655	0.04723	0.578	ND	ND	ND	ND	ND	ND	597.598	3.8124	ND	9.2843	0.1999	312.788	0.1753	1114.32	ND	3373.9	18.8199	1.8439	1242.24	338.969	6445.33	0.6466	ND	ND	3.4097
Sheep_5	Sheep	20μl	ND	3.3259	ND	0.1057	ND	ND	ND	ND	3.5601	1.3328	0.05381	0.04143	0.164	ND	ND	ND	ND	ND	ND	708.642	3.8179	ND	3.599	0.04053	103.755	0.01885	819.68	ND	2181.59	10.0491	1.0962	1916.05	233.589	7588.52	0.3828	ND	ND	3.4052
Cattle_1	Cattle	20μl	ND	3.3083	ND	0.507	ND	ND	ND	ND	0.01547	0.4412	0.06172	0.04834	1.0264	ND	ND	ND	ND	ND	ND	22.3403	0.484	ND	20.53	0.4835	456.087	3.8908	1259.15	ND	3424.52	33.9425	9.4949	1376.31	340.023	4992.53	1.1007	0.1032	ND	2.6726
Cattle_3	Cattle	20μl	ND	3.334	ND	0.4961	ND	ND	ND	ND	0.3348	0.5476	0.06649	0.0465	0.2788	ND	ND	ND	ND	ND	ND	46.651	0.7431	ND	36.0737	0.1719	277.647	0.5781	482.966	ND	1902.46	47.8699	9.0665	1057.68	553.571	8755.4	2.4631	0.2307	ND	2.7018
Cattle_6	Cattle	20μl	ND	3.3177	ND	0.07765	ND	ND	ND	ND	ND	0.4039	0.05029	0.04804	ND	ND	ND	ND	ND	ND	ND	1.3602	0.04151	ND	12.0476	0.2303	152.153	0.089	763.356	ND	2223.08	29.9951	4.6873	2187.79	400.458	10679.6	1.171	0.6166	ND	2.6253
Cattle_7	Cattle	20μl	ND	3.3175	ND	0.1608	ND	ND	ND	ND	0.1212	0.4489	0.05064	0.04776	0.2968	ND	ND	ND	ND	ND	ND	38.4685	0.2675	ND	31.8447	0.2084	299.567	0.4022	1124.24	ND	3969.51	26.0499	3.4195	1243.81	249.343	8023.57	1.1091	0.1749	ND	2.6526
Cattle_8	Cattle	20μl	ND	3.8115	ND	0.1612	ND	ND	ND	ND	4.3424	1.5694	0.06166	0.04453	0.06754	ND	ND	ND	ND	ND	ND	27.6981	0.1054	ND	30.2049	0.3178	151.819	0.5582	1044.52	ND	1988.54	34.2675	11.0608	2239.5	429.976	7293.27	2.5155	0.3218	ND	2.6533
Cattle_9	Cattle	20μl	ND	3.3144	ND	0.1246	ND	ND	ND	ND	0.3631	0.4771	0.06144	0.04718	0.2321	ND	ND	ND	ND	ND	ND	49.0043	0.7044	ND	22.4196	0.2985	284.025	1.2942	1331.3	ND	3366.31	22.4193	7.4811	1412.28	265.236	6413.09	0.6744	0.4738	ND	2.6282
Cattle_10	Cattle	20μl	ND	3.3064	ND	0.07795	ND	ND	ND	ND	ND	0.4185	0.04624	0.03946	ND	ND	ND	ND	ND	ND	ND	7.8947	0.09722	ND	14.3455	0.2166	62.2649	0.1176	199.773	ND	927.497	37.0588	38.101	2004.94	993.594	1920.08	2.2006	0.3312	ND	2.6253

## Sheet: Table S3
Table S3. PCA, PLS-DA, and OPLS-DA model validation parameter
PCA			PLS-DA				OPLS-DA
Comparison	Principal component number	R2X(cum)	Principal component number	R2X(cum)	R2Y(cum)	Q2(cum)	Principal component number	R2X(cum)	R2Y(cum)	Q2(cum)
Chicken vs Duck	2	0.688	3	0.699	0.993	0.933	1+2+o	0.699	0.993	0.959
Chicken vs Goose	2	0.738	2	0.662	0.966	0.886	1+1+o	0.662	0.966	0.856
Chicken vs Pig	2	0.791	2	0.756	0.992	0.981	1+1+o	0.756	0.992	0.982
Chicken vs Sheep	2	0.749	2	0.738	0.994	0.974	1+1+o	0.738	0.994	0.974
Chicken vs Cow	2	0.746	3	0.803	0.997	0.986	1+2+o	0.803	0.997	0.976
Duck vs Goose	2	0.63	2	0.607	0.972	0.859	1+1+o	0.607	0.972	0.877
Duck vs Pig	2	0.888	2	0.874	0.994	0.988	1+1+o	0.874	0.994	0.984
Duck vs Sheep	2	0.818	2	0.804	0.99	0.964	1+1+o	0.804	0.99	0.961
Duck vs Cow	2	0.791	3	0.779	0.999	0.967	1+1+o	0.737	0.986	0.915
Goose vs Pig	2	0.856	2	0.853	0.997	0.986	1+1+o	0.853	0.997	0.984
Goose vs Sheep	2	0.888	2	0.886	0.995	0.976	1+1+o	0.886	0.995	0.973
Goose vs Cow	2	0.798	2	0.774	0.993	0.962	1+1+o	0.774	0.993	0.964
Pig vs Sheep	2	0.889	2	0.836	0.998	0.979	1+1+o	0.836	0.998	0.978
Pig vs Cow	2	0.838	2	0.814	0.999	0.985	1+1+o	0.814	0.999	0.98
Sheep vs Cow	2	0.627	2	0.595	0.896	0.743	1+1+o	0.595	0.896	0.753
Note: Explainability of the model (for X variable data set)

## Sheet: Table S4
Table S4. Differentiated BAs in each comparision.
	Chicken vs Duck	Chicken vs Goose	Chicken vs Pig	Chicken vs Sheep	Chicken vs Cattle	Duck vs Goose	Duck vs Pig	Duck vs Sheep	Duck vs Cattle	Goose vs Pig	Goose vs Sheep	Goose vs Cattle	Pig vs Sheep	Pig vs Cattle	Sheep vs Cattle
ACA	1	0	0	0	0	1	1	1	1	0	1	0	1	0	1
CA	1	1	0	1	0	0	1	1	1	1	1	1	1	1	1
CDCA	0	0	0	0	0	1	0	0	0	0	0	0	0	0	1
CDCA-G	1	1	0	0	1	0	0	0	0	0	0	0	0	1	0
GCA	1	0	1	1	1	1	1	1	1	1	1	1	1	1	0
GCDCA	1	1	1	1	1	1	1	1	1	1	1	1	1	1	0
GDCA	0	0	1	1	1	0	1	1	1	1	1	1	1	1	0
GHDCA	0	0	1	1	1	0	1	1	1	1	1	1	1	1	0
GLCA	0	0	1	1	1	0	1	1	1	1	1	1	1	1	1
GUDCA	0	0	1	1	1	0	1	0	1	1	0	1	1	1	1
HDCA	0	0	1	0	0	0	1	0	0	1	0	0	1	1	0
NorCA	0	0	0	0	0	1	0	1	0	0	0	0	1	0	0
NorDCA	0	0	0	0	0	0	0	1	0	0	1	0	1	0	0
T-alpha-MCA	0	0	1	1	1	1	1	1	1	1	1	1	0	0	0
TCA	1	1	1	1	1	1	1	0	0	1	1	1	1	1	0
TCDCA	0	0	0	0	0	0	0	0	0	0	0	0	0	1	0
TDCA	0	0	1	1	1	0	1	1	1	1	1	1	1	1	0
THCA	1	1	1	1	1	0	1	1	1	1	1	1	1	1	1
THDCA+TUDCA	0	0	1	1	0	0	1	1	0	1	1	0	1	1	1
TLCA	0	0	0	0	0	0	0	0	0	0	0	0	0	0	1
UDCA	1	1	0	0	0	0	0	0	0	0	0	0	0	0	0

## Sheet: Table S5
Table S5. The mean content of each BA in each species.
Accession	Chicken_Mean	Duck_Mean	Goose_Mean	Pig_Mean	Sheep_Mean	Cattle_Mean
GHDCA	0.02	0.02	0.02	4926.88	0.16	0.28
GCDCA	5.02	0.9	1.3	4566.67	315.39	240.51
THDCA+TUDCA	101.37	30.95	30.52	3027.45	2.67	11.9
TCDCA	990.89	933.2	941.3	1582.48	529.17	461.74
THCA	37.72	13.35	9.31	808.35	0.02	0.32
GLCA	0.02	0.02	0.02	167.8	7.27	23.92
GUDCA	0.02	0.02	0.02	131.53	0.1	0.99
TLCA	66.56	51.21	39.09	47.56	17.77	33.09
GCA	1.39	0.02	0.26	35.59	2394.53	2543.13
GDCA	0.02	0.02	0.02	20.52	1096.15	886.47
CDCA	53.56	1.16	0.42	15.12	2.46	0.62
HDCA	0.04	0.04	0.04	5.65	0.04	0.05
CDCA-G	8.83	2.96	3.09	4.13	6.72	2.65
TDCA	0.02	0.02	0.02	3.89	1689.21	1646.05
LCA	3.38	3.75	3.31	3.86	3.33	3.39
T-alpha-MCA	77.86	65	41.34	3.62	0.96	1.6
TCA	1431.07	12670.7	53.92	3.39	6347.38	6868.22
CA	9.53	0.06	0.08	0.65	592.3	27.63
UDCA	0.09	0.05	0.05	0.28	0.06	0.06
ACA	1.01	0.02	0.04	0.04	8.11	0.35
NorDCA	0.11	0.05	0.05	0.04	0.21	0.23
NorCA	1.74	0.02	0.07	0.02	0.85	0.28
Total	2790.27	13773.5	1124.29	15355.5	13014.9	12753.5

## Sheet: Table S6
Table S6 Trancecriptome data summary of 56 samples
Sample	Raw Reads	Clean Reads	Raw Base(G)	Clean Base(G)	Effective(%)	Error(%)	Q20(%)	Q30(%)	GC(%)
XC_3_sheep	75700710	73561846	11.36	11.03	97.17	0.02	99.11	97.07	50.96
XC_10_cattle	76071244	67767410	11.41	10.17	89.08	0.02	99.14	97.18	49.98
XC_2_sheep	80966668	78044874	12.15	11.71	96.39	0.02	99.18	97.3	51.04
XC_3_pig	65351894	62675674	9.8	9.4	95.9	0.02	99	96.77	51.8
XC_3_goose	81782286	76794010	12.27	11.52	93.9	0.02	99.18	97.38	50.09
XC_1_pig	51762234	47560152	7.76	7.13	91.88	0.02	99.26	97.6	51.8
XC_8_cattle	66323670	62451638	9.95	9.37	94.16	0.02	99.15	97.21	51.78
XC_7_cattle	84377916	81732682	12.66	12.26	96.87	0.02	99.1	97.05	51.09
XC_6_cattle	77642532	75092094	11.65	11.26	96.72	0.02	99.17	97.27	50.69
XC_5_pig	86708870	83166940	13.01	12.48	95.92	0.02	99.2	97.41	52.01
XC_4_pig	61687456	59845942	9.25	8.98	97.01	0.02	99.06	96.93	50.6
XC_5_goose	77367996	73638000	11.61	11.05	95.18	0.02	99.07	97.03	51.39
XC_4_goose	65385410	60348470	9.81	9.05	92.3	0.02	99.2	97.47	50.9
XC_1_cattle	85247690	82223020	12.79	12.33	96.45	0.02	99.2	97.39	50.66
XC_1_sheep	91520044	88412130	13.73	13.26	96.6	0.02	99.16	97.25	51.29
XC_9_cattle	64950758	62694878	9.74	9.4	96.53	0.02	98.96	96.57	50.73
XC_4_sheep	71100220	69405834	10.67	10.41	97.62	0.02	99	96.72	51.12
GZ_5_duck	59905470	58117848	8.99	8.72	97.02	0.02	98.93	96.5	49.11
GZ_5_goose	82723520	79124744	12.41	11.87	95.65	0.02	99.18	97.36	50.72
GZ_4_goose	81066610	77530468	12.16	11.63	95.64	0.02	99.21	97.44	50.53
XC_4_chicken	84732120	79947124	12.71	11.99	94.35	0.02	99.24	97.59	51.55
GZ_8_cattle	64355312	61985248	9.65	9.3	96.32	0.02	99.12	97.09	49.61
GZ_4_pig	75953828	74097728	11.39	11.11	97.56	0.02	99.07	96.93	50.54
GZ_3_pig	70507938	67448750	10.58	10.12	95.66	0.02	99.12	97.13	50.3
GZ_4_duck	66420422	64349836	9.96	9.65	96.88	0.02	99.02	96.83	50.09
XC_1_goose	94912106	89714274	14.24	13.46	94.52	0.02	99.2	97.46	51.14
GZ_10_cattle	73430924	71017212	11.01	10.65	96.71	0.02	99.29	97.66	49.51
XC_4_duck	68465178	66093046	10.27	9.91	96.54	0.02	99	96.77	50.37
GZ_7_cattle	81135004	77738364	12.17	11.66	95.81	0.02	99.27	97.59	50.16
GZ_4_sheep	63760766	62428344	9.56	9.36	97.91	0.02	98.87	96.33	48.56
GZ_5_chicken	71887894	69002600	10.78	10.35	95.99	0.02	99.07	96.93	49.1
XC_5_chicken	85625892	76989684	12.84	11.55	89.91	0.02	99.11	97.16	50.88
GZ_9_cattle	67803278	64877326	10.17	9.73	95.68	0.02	99.16	97.22	49.91
GZ_1_cattle	70192008	67985128	10.53	10.2	96.86	0.02	99.07	96.94	49.31
GZ_5_pig	72730202	70696854	10.91	10.6	97.2	0.02	99.03	96.8	51.06
GZ_1_goose	58334660	55623826	8.75	8.34	95.35	0.02	99.16	97.29	49.81
XC_5_duck	67639460	64591336	10.15	9.69	95.49	0.02	99.1	97.14	50.3
GZ_3_sheep	72403354	70291258	10.86	10.54	97.08	0.02	99.02	96.77	50.24
GZ_2_sheep	62548838	61144934	9.38	9.17	97.76	0.02	99.12	97.1	48.95
GZ_1_sheep	70988530	69939872	10.65	10.49	98.52	0.02	98.97	96.59	49.35
GZ_2_goose	76362052	73422590	11.45	11.01	96.15	0.02	98.94	96.53	51.12
GZ_3_goose	61669218	59894778	9.25	8.98	97.12	0.02	99	96.74	50.8
GZ_1_pig	73051802	70037096	10.96	10.51	95.87	0.02	99.04	96.84	50.63
GZ_6_cattle	69157440	66511420	10.37	9.98	96.17	0.02	98.89	96.32	50.68
XC_2_goose	80722894	76356200	12.11	11.45	94.59	0.02	99.18	97.38	50.8
GZ_4_chicken	72147292	70003174	10.82	10.5	97.03	0.02	99.1	97.06	48.77
GZ_2_duck	82309680	77467500	12.35	11.62	94.12	0.02	99.23	97.5	50.21
GZ_1_chicken	71836012	69216662	10.78	10.38	96.35	0.02	99.08	96.98	49.07
GZ_1_duck	64672384	62299698	9.7	9.34	96.33	0.02	99.01	96.78	50.82
XC_1_chicken	71135888	68244882	10.67	10.24	95.94	0.02	99.11	97.14	50.57
XC_3_chicken	75433956	71653572	11.32	10.75	94.99	0.02	99.24	97.56	49.86
XC_1_duck	77742492	74602892	11.66	11.19	95.96	0.02	99.14	97.22	49.78
GZ_3_chicken	77075000	73999246	11.56	11.1	96.01	0.02	99.22	97.45	49.79
XC_3_duck	83012654	78915146	12.45	11.84	95.06	0.02	99.24	97.59	50.67
GZ_3_duck	68213410	64328636	10.23	9.65	94.3	0.02	99.11	97.11	50.78
XC_2_duck	94672622	88048704	14.2	13.21	93	0.02	99	97	50.91

## Sheet: Table S7
Table S7. The top 50 genes most significantly associated with BA contents.
Gene	Spearman.correlation	P.value	BA	Chicken_1.x	Chicken_3.x	Chicken_4.x	Chicken_5.x	Duck_1.x	Duck_2.x	Duck_3.x	Duck_4.x	Duck_5.x	Pig_1.x	Pig_3.x	Pig_4.x	Pig_5.x	Cattle_1.x	Cattle_10.x	Cattle_6.x	Cattle_7.x	Cattle_8.x	Cattle_9.x	Sheep_1.x	Sheep_2.x	Sheep_3.x	Sheep_4.x	Goose_1.x	Goose_2.x	Goose_3.x	Goose_4.x	Goose_5.x	BA	Chicken_1.y	Chicken_3.y	Chicken_4.y	Chicken_5.y	Duck_1.y	Duck_2.y	Duck_3.y	Duck_4.y	Duck_5.y	Goose_1.y	Goose_2.y	Goose_3.y	Goose_4.y	Goose_5.y	Pig_1.y	Pig_3.y	Pig_4.y
DLGAP1	0.890944	2.10266e-10	GCA	4.09619	0	1.02194	2.05268	0	0	0	0	0	5.95676	3.14048	2.77688	8.27706	1.13073	9.91952	5.40407	6.74727	6.78559	11.0859	27.7396	29.3076	13.5413	14.626	37.5468	36.8962	20.0193	29.4835	47.1123	GCA	5.3604	0.405	0.3539	0.6254	0	0	0	0	0	0.2471	0.2283	0.2351	0.4002	0.1892	41.2769	11.7127	55.8225
EPS8	0.888287	2.83067e-10	TDCA	354.782	602.676	406.708	354.046	279.405	336.41	324.41	445.733	359.147	387.38	440.782	201.91	334.221	846.988	939.905	759.644	1097.32	701.972	973.761	1345.67	1436.91	1132.3	1101.05	1853.61	1541.12	1616.09	2715.37	1926.2	TDCA	0	0	0	0	0	0	0	0	0	0	0	0	0	0	7.0603	1.4351	2.2162
DLGAP1	0.886694	3.37111e-10	TDCA	4.09619	0	1.02194	2.05268	0	0	0	0	0	5.95676	3.14048	2.77688	8.27706	1.13073	9.91952	5.40407	6.74727	6.78559	11.0859	27.7396	29.3076	13.5413	14.626	37.5468	36.8962	20.0193	29.4835	47.1123	TDCA	0	0	0	0	0	0	0	0	0	0	0	0	0	0	7.0603	1.4351	2.2162
CENPO	0.884745	4.16e-10	GCA	59.8549	48.2916	18.7036	60.2002	7.84964	7.65898	5.31494	14.8806	17.7135	46.7462	45.1937	57.4931	28.8258	30.3375	65.5507	76.421	104.489	47.0991	75.3411	126.793	124.25	132.785	120.975	50.635	107.885	93.0834	120.045	135.53	GCA	5.3604	0.405	0.3539	0.6254	0	0	0	0	0	0.2471	0.2283	0.2351	0.4002	0.1892	41.2769	11.7127	55.8225
TAGLN3	0.882183	5.45392e-10	GDCA	4.95547	3.97316	6.93512	1.9792	1.00911	2.98209	2.0109	4.02274	0	0	0	0	0.971252	15.188	30.6355	46.6201	10.7983	23.0562	19.9447	85.2931	151.372	68.8022	101.355	106.698	79.1757	44.514	41.0455	33.7073	GDCA	0	0	0	0	0	0	0	0	0	0	0	0	0	0	43.1537	4.4686	8.806
MITD1	0.871908	1.5224e-09	GDCA	141.936	138.346	173.291	148.41	90.6071	113.869	132.543	142.144	66.3967	32.593	51.0031	81.3462	59.5728	117.865	177.67	190.128	172.852	201.251	154.251	356.088	313.967	239.212	257.801	344.093	312.831	201.569	333.698	1005.04	GDCA	0	0	0	0	0	0	0	0	0	0	0	0	0	0	43.1537	4.4686	8.806
EPS8	0.867813	2.2371e-09	GDCA	354.782	602.676	406.708	354.046	279.405	336.41	324.41	445.733	359.147	387.38	440.782	201.91	334.221	846.988	939.905	759.644	1097.32	701.972	973.761	1345.67	1436.91	1132.3	1101.05	1853.61	1541.12	1616.09	2715.37	1926.2	GDCA	0	0	0	0	0	0	0	0	0	0	0	0	0	0	43.1537	4.4686	8.806
DLGAP1	0.866121	2.61298e-09	GDCA	4.09619	0	1.02194	2.05268	0	0	0	0	0	5.95676	3.14048	2.77688	8.27706	1.13073	9.91952	5.40407	6.74727	6.78559	11.0859	27.7396	29.3076	13.5413	14.626	37.5468	36.8962	20.0193	29.4835	47.1123	GDCA	0	0	0	0	0	0	0	0	0	0	0	0	0	0	43.1537	4.4686	8.806
MITD1	0.864888	2.92236e-09	TDCA	141.936	138.346	173.291	148.41	90.6071	113.869	132.543	142.144	66.3967	32.593	51.0031	81.3462	59.5728	117.865	177.67	190.128	172.852	201.251	154.251	356.088	313.967	239.212	257.801	344.093	312.831	201.569	333.698	1005.04	TDCA	0	0	0	0	0	0	0	0	0	0	0	0	0	0	7.0603	1.4351	2.2162
CARD9	0.861145	4.07749e-09	GCA	352.338	488.071	209.508	239.541	48.4318	55.0384	27.8679	101.152	36.2822	81.4842	117.664	157.556	123.903	181.165	244.732	325.572	499.09	302.035	316.132	854.394	863.707	964.754	1124.2	387.842	482.168	250.874	459.744	1777.39	GCA	5.3604	0.405	0.3539	0.6254	0	0	0	0	0	0.2471	0.2283	0.2351	0.4002	0.1892	41.2769	11.7127	55.8225
NUP88	0.856754	5.95441e-09	ACA	945.876	1219.28	963.336	1148.07	326.353	355.275	391.674	283.253	401.181	609.065	559.123	577.656	544.61	868.441	846.388	599.898	795.885	722.479	680.434	1133.02	1184.8	1403.2	1444.35	933.9	1144.76	1015.92	1267.73	1424.26	ACA	3.2235	0.1907	0.04815	0.07959	0	0	0	0	0	0.04641	0.04488	0.03807	0.03873	0.05428	0.04571	0.0379	0.0471
MTIF3	0.856113	6.28603e-09	GDCA	530.971	570.765	551.812	629.975	536.508	708.678	420.043	513.327	466.072	391.138	316.718	287.328	376.178	749.447	917.198	785.094	899.005	647.115	823.315	1347.4	1370.79	1306.96	1273.54	680.044	905.774	817.017	876.427	848.595	GDCA	0	0	0	0	0	0	0	0	0	0	0	0	0	0	43.1537	4.4686	8.806
PMS2	0.847424	1.27931e-08	GCA	246.777	383.19	217.368	298.949	125.028	181.565	224.588	133.802	114.263	165.132	202.7	121.829	187.72	279.367	259.119	242.763	317.739	233.182	283.935	323.416	339.051	436.011	394	319.682	422.37	365.779	516.845	567.16	GCA	5.3604	0.405	0.3539	0.6254	0	0	0	0	0	0.2471	0.2283	0.2351	0.4002	0.1892	41.2769	11.7127	55.8225
TAGLN3	0.844693	1.58503e-08	TDCA	4.95547	3.97316	6.93512	1.9792	1.00911	2.98209	2.0109	4.02274	0	0	0	0	0.971252	15.188	30.6355	46.6201	10.7983	23.0562	19.9447	85.2931	151.372	68.8022	101.355	106.698	79.1757	44.514	41.0455	33.7073	TDCA	0	0	0	0	0	0	0	0	0	0	0	0	0	0	7.0603	1.4351	2.2162
EPSTI1	0.842659	1.85448e-08	GLCA	332.812	144.197	259.693	313.262	102.027	96.4278	120	237.387	183.501	194.727	143.505	240.637	117.817	408.126	893.445	1091.92	537.051	1053.04	403.614	893.182	336.505	985.303	752.067	654.518	779.209	560.987	839.01	2334.43	GLCA	0	0	0	0	0	0	0	0	0	0	0	0	0	0	234.364	79.6638	121.112
EPSTI1	0.840904	2.11976e-08	GUDCA	332.812	144.197	259.693	313.262	102.027	96.4278	120	237.387	183.501	194.727	143.505	240.637	117.817	408.126	893.445	1091.92	537.051	1053.04	403.614	893.182	336.505	985.303	752.067	654.518	779.209	560.987	839.01	2334.43	GUDCA	0	0	0	0	0	0	0	0	0	0	0	0	0	0	194.738	55.4689	102.027
SLC6A15	0.839209	2.40826e-08	7,12_diketoLCA	7.84637	18.8724	24.5725	32.5631	0	0	0	0	0	0	0	0	4.06667	0	0	0	0	0	0	0	0	0	0	0.994327	0	0	0	0	7,12_diketoLCA	0.3585	0.2001	0.3587	0.1995	0	0	0	0	0	0	0	0	0	0	0	0	0
SLC6A15	0.839209	2.40826e-08	alpha_MCA	7.84637	18.8724	24.5725	32.5631	0	0	0	0	0	0	0	0	4.06667	0	0	0	0	0	0	0	0	0	0	0.994327	0	0	0	0	alpha_MCA	1.2462	1.4247	1.3688	0.5961	0	0	0	0	0	0	0	0	0	0	0	0	0
PTPRR	0.836809	2.87811e-08	GDCA	51.1533	21.8345	14.8021	19.8125	23.679	2.98847	4.00155	16.8186	7.89455	21.3534	16.5221	12.4736	7.80297	60.154	75.5994	37.5822	30.985	23.9532	38.8745	447.893	336.581	425.205	220.018	87.9679	88.1478	81.8624	42.7994	73.197	GDCA	0	0	0	0	0	0	0	0	0	0	0	0	0	0	43.1537	4.4686	8.806
SOGA3	0.835954	3.06472e-08	CA	0.979946	0.991056	3.89504	1.95875	0	0.986211	0	0	0	0	0	0	0	2.95854	1.00613	1.9681	0	2.97986	14.0091	37.8347	21.1649	40.9974	37.5297	8.96731	29.4762	6.81435	13.8237	34.6988	CA	34.8951	2.0949	0.4582	0.5784	0.06913	0.06906	0.05906	0.06452	0.05815	0.06891	0.07374	0.07279	0.07025	0.1259	0.8066	0.4439	0.6138
PTPRR	0.833154	3.75541e-08	GCA	51.1533	21.8345	14.8021	19.8125	23.679	2.98847	4.00155	16.8186	7.89455	21.3534	16.5221	12.4736	7.80297	60.154	75.5994	37.5822	30.985	23.9532	38.8745	447.893	336.581	425.205	220.018	87.9679	88.1478	81.8624	42.7994	73.197	GCA	5.3604	0.405	0.3539	0.6254	0	0	0	0	0	0.2471	0.2283	0.2351	0.4002	0.1892	41.2769	11.7127	55.8225
NSUN7	0.831507	4.22478e-08	GCA	13.8015	52.7374	11.8798	2.97098	1.89314	3.80309	1.10612	2.19079	2.82981	5.32458	3.21115	4.0598	8.53344	17.5327	10.2883	32.4722	25.381	12.0986	18.105	53.2605	36.4086	61.5452	29.7354	37.8811	67.6162	12.3731	63.2688	156.154	GCA	5.3604	0.405	0.3539	0.6254	0	0	0	0	0	0.2471	0.2283	0.2351	0.4002	0.1892	41.2769	11.7127	55.8225
HECW2	-0.830667	4.48422e-08	GDCA	99.3674	107.918	103.155	111.117	104.326	86.6434	96.8943	123.29	196.457	132.204	102.037	39.2001	121.309	88.681	78.2196	33.395	66.0433	58.5501	23.9151	14.796	8.02788	50.8047	12.9783	56.3082	35.4372	24.2887	51.8647	62.1349	GDCA	0	0	0	0	0	0	0	0	0	0	0	0	0	0	43.1537	4.4686	8.806
DNAI2	-0.830685	4.4785e-08	GCDCA	11.8708	23.7482	9.82475	18.7259	59.5482	84.6928	101.539	65.5049	65.4587	45.1119	35.4971	66.0412	48.8166	0	0	0	0	0	0	0	0	0	0	10.8255	19.4772	21.5626	15.9132	19.7415	GCDCA	12.4458	2.497	4.3109	1.3685	0.938	0.9331	0.8601	0.8931	0.8558	1.1574	1.5268	1.2515	1.4102	1.1323	5067.44	3358.92	4369.22
RABEP1	-0.831252	4.30207e-08	GLCA	1461.36	1616.66	1471.86	1444.89	2537.23	2598.01	2254.67	2515.05	1719.04	2000.7	1948.84	1520.8	1703.04	1370.76	1199.25	959.408	1261.06	1174.68	1097.1	1363.9	1414.41	1358.57	1233.83	1190.78	1401.4	978.048	1324.17	1425.42	GLCA	0	0	0	0	0	0	0	0	0	0	0	0	0	0	234.364	79.6638	121.112
ARHGDIA	-0.835347	3.20381e-08	GDCA	6296.37	6721.11	4775.7	4992.44	4618.29	4754.64	4546.41	3838.9	3051.88	5207.51	5593.94	7017.67	5228.83	3992.45	3351.09	3985.23	4359.69	3485.36	2554.07	1985.76	2009.15	2619.8	3057.46	1848.43	2716.09	2667.13	2828.57	3707.93	GDCA	0	0	0	0	0	0	0	0	0	0	0	0	0	0	43.1537	4.4686	8.806
ARHGDIA	-0.835932	3.06971e-08	TDCA	6296.37	6721.11	4775.7	4992.44	4618.29	4754.64	4546.41	3838.9	3051.88	5207.51	5593.94	7017.67	5228.83	3992.45	3351.09	3985.23	4359.69	3485.36	2554.07	1985.76	2009.15	2619.8	3057.46	1848.43	2716.09	2667.13	2828.57	3707.93	TDCA	0	0	0	0	0	0	0	0	0	0	0	0	0	0	7.0603	1.4351	2.2162
ZFP91	-0.836224	3.00459e-08	TDCA	1211.94	1620.8	1867.51	2465.15	766.99	1208.81	967.487	1172.49	1025.85	2517.43	2523.93	2250.86	1784.4	804.285	866.584	491.505	805.123	751.472	756.108	543.041	545.824	701.814	899.748	275.125	414.932	333.119	440.541	477.162	TDCA	0	0	0	0	0	0	0	0	0	0	0	0	0	0	7.0603	1.4351	2.2162
SATB2	-0.837553	2.72428e-08	CDCA_G	14.963	7.44148	6.7825	19.5053	68.1594	58.4019	67.1691	102.423	68.4029	71.4537	33.7048	40.2248	29.544	14.7497	15.3729	28.1931	30.6439	15.2035	20.4148	12.9545	14.2723	28.6017	22.6397	170.884	124.415	139.672	187.989	265.23	CDCA_G	12.4115	13.1274	4.4198	3.3376	3.6917	2.9676	2.6395	2.6881	2.8071	2.9431	2.9606	2.9885	2.8695	3.6912	4.8936	3.3191	3.9957
METTL9	-0.837979	2.63956e-08	GHDCA	736.439	742.328	540.562	593.118	816.627	1116.99	834.997	929.12	762.888	541.532	674.22	776.948	541.046	525.354	482.332	309.419	486.589	291.442	356.128	406.502	348.693	430.295	399.9	319.54	413.822	405.481	395.691	462.751	GHDCA	0	0	0	0	0	0	0	0	0	0	0	0	0	0	4640.98	4982.63	3977.59
TFIP11	-0.838922	2.46064e-08	CDCA_G	584.099	669.891	687.065	710.803	706.732	757.092	904.554	870.869	732.324	804.715	715.233	864.641	793.863	658.884	650.642	703.067	669.851	672.964	784.373	696.724	794.785	814.491	1017.36	936.351	903.133	895.946	1215.6	1431.34	CDCA_G	12.4115	13.1274	4.4198	3.3376	3.6917	2.9676	2.6395	2.6881	2.8071	2.9431	2.9606	2.9885	2.8695	3.6912	4.8936	3.3191	3.9957
WNT5A	-0.839149	2.41913e-08	GHDCA	111.044	68.3196	54.0525	75.7007	43.5797	67.7094	101.384	46.5807	22.6328	96.1525	89.2393	31.9523	49.4414	111.574	11.0543	8.88195	13.8818	12.9034	10.0033	13.9442	8.02595	23.741	15.1173	23.9627	32.857	11.7565	5.01615	19.9898	GHDCA	0	0	0	0	0	0	0	0	0	0	0	0	0	0	4640.98	4982.63	3977.59
TAX1BP1	-0.839442	2.36671e-08	GDCA	4094.44	4957.13	4794.58	4716.3	4354.03	3928.9	4240.54	5583.83	4026.89	9725.62	7473.43	5535.05	7262.26	2959.91	2538.68	2631.05	2610.89	2403.24	2240.97	2285.84	2306.62	2353.18	3180.1	2294.53	2227.09	2334.27	2424.43	2822.26	GDCA	0	0	0	0	0	0	0	0	0	0	0	0	0	0	43.1537	4.4686	8.806
FAM174B	-0.843536	1.73352e-08	GHDCA	360.069	555.931	401.18	474.321	153.06	141.761	122.367	128.935	99.6174	534.474	1102.54	1186.55	447.269	71.5598	54.6906	39.9996	39.3715	25.9302	112.093	88.0115	66.884	178.519	57.7416	33.7546	51.0895	39.3666	66.0011	61.3536	GHDCA	0	0	0	0	0	0	0	0	0	0	0	0	0	0	4640.98	4982.63	3977.59
EAF1	-0.844999	1.54776e-08	GDCA	748.89	1081.85	828.622	869.574	785.68	679.585	596.048	1129.27	821.122	3472.54	5944.87	3167.63	5490.32	778.337	794.733	465.472	692.099	647.325	532.589	306.568	313.773	414.537	305.084	329.619	467.589	376.573	348.446	702.593	GDCA	0	0	0	0	0	0	0	0	0	0	0	0	0	0	43.1537	4.4686	8.806
PPCS	-0.845876	1.4452e-08	GLCA	1627.35	1409.84	1101	994.228	539.349	534.611	600.268	570.766	681.572	1135.16	1206.4	1382.86	1152.08	400.722	395.419	356.665	329.705	280.851	333.349	397.061	410.68	393.331	372.255	282.03	347.486	357.284	361.483	288.909	GLCA	0	0	0	0	0	0	0	0	0	0	0	0	0	0	234.364	79.6638	121.112
TAX1BP1	-0.846461	1.38031e-08	TDCA	4094.44	4957.13	4794.58	4716.3	4354.03	3928.9	4240.54	5583.83	4026.89	9725.62	7473.43	5535.05	7262.26	2959.91	2538.68	2631.05	2610.89	2403.24	2240.97	2285.84	2306.62	2353.18	3180.1	2294.53	2227.09	2334.27	2424.43	2822.26	TDCA	0	0	0	0	0	0	0	0	0	0	0	0	0	0	7.0603	1.4351	2.2162
KLF13	-0.849679	1.06843e-08	GDCA	354.888	344.181	393.4	342.792	1056.15	2073.51	1637.92	931.925	1217.8	1501.3	1094.73	674.937	1037.99	122.288	102.965	85.0508	145.274	147.138	102.989	37.491	37.4954	51.0879	27.0329	63.2635	52.2087	80.9783	181.379	204.575	GDCA	0	0	0	0	0	0	0	0	0	0	0	0	0	0	43.1537	4.4686	8.806
FAM174B	-0.849971	1.04354e-08	GLCA	360.069	555.931	401.18	474.321	153.06	141.761	122.367	128.935	99.6174	534.474	1102.54	1186.55	447.269	71.5598	54.6906	39.9996	39.3715	25.9302	112.093	88.0115	66.884	178.519	57.7416	33.7546	51.0895	39.3666	66.0011	61.3536	GLCA	0	0	0	0	0	0	0	0	0	0	0	0	0	0	234.364	79.6638	121.112
BMP6	-0.850717	9.82456e-09	GCA	291.798	335.567	808.07	996.161	1191.66	702.942	638.105	1144.69	577.88	647.666	999.371	529.509	827.778	404.699	344.424	111.564	225.919	304.816	301.765	34.9657	25.6386	82.9626	17.0054	149.82	165.909	120.703	87.7743	216.539	GCA	5.3604	0.405	0.3539	0.6254	0	0	0	0	0	0.2471	0.2283	0.2351	0.4002	0.1892	41.2769	11.7127	55.8225
ADCYAP1	-0.852719	8.34147e-09	CA	0	0	0	1.31527	211.567	289.791	184.204	51.2245	332.904	109.949	155.611	13.3382	81.5862	0	0	4.54543	1.82619	0	0	0	0	0	0	0	0	0	0	0	CA	34.8951	2.0949	0.4582	0.5784	0.06913	0.06906	0.05906	0.06452	0.05815	0.06891	0.07374	0.07279	0.07025	0.1259	0.8066	0.4439	0.6138
RABEP1	-0.857576	5.5523e-09	GHDCA	1461.36	1616.66	1471.86	1444.89	2537.23	2598.01	2254.67	2515.05	1719.04	2000.7	1948.84	1520.8	1703.04	1370.76	1199.25	959.408	1261.06	1174.68	1097.1	1363.9	1414.41	1358.57	1233.83	1190.78	1401.4	978.048	1324.17	1425.42	GHDCA	0	0	0	0	0	0	0	0	0	0	0	0	0	0	4640.98	4982.63	3977.59
MRPS18A	-0.862548	3.60292e-09	GDCA	738.799	1031.56	644.504	591.035	955.892	1177.73	934.887	904.004	813.933	601.214	747.446	1034.35	714.476	494.452	464.637	360.149	362.65	392.535	373.231	303.136	295.475	251.94	260.236	261.036	347.085	478.874	363.691	405.154	GDCA	0	0	0	0	0	0	0	0	0	0	0	0	0	0	43.1537	4.4686	8.806
KLF13	-0.866084	2.62177e-09	GCA	354.888	344.181	393.4	342.792	1056.15	2073.51	1637.92	931.925	1217.8	1501.3	1094.73	674.937	1037.99	122.288	102.965	85.0508	145.274	147.138	102.989	37.491	37.4954	51.0879	27.0329	63.2635	52.2087	80.9783	181.379	204.575	GCA	5.3604	0.405	0.3539	0.6254	0	0	0	0	0	0.2471	0.2283	0.2351	0.4002	0.1892	41.2769	11.7127	55.8225
RIMBP2	-0.868809	2.03951e-09	GDCA	154.926	119.922	215.851	171.363	208.502	231.195	110.766	276.892	140.856	811.816	821.114	330.8	1047.91	21.999	24.9973	29.3155	127.01	99.5136	74.1528	0.958563	0	4.23266	0	9.35904	9.7526	16.9793	15.8264	23.3221	GDCA	0	0	0	0	0	0	0	0	0	0	0	0	0	0	43.1537	4.4686	8.806
BMP6	-0.873078	1.36057e-09	GDCA	291.798	335.567	808.07	996.161	1191.66	702.942	638.105	1144.69	577.88	647.666	999.371	529.509	827.778	404.699	344.424	111.564	225.919	304.816	301.765	34.9657	25.6386	82.9626	17.0054	149.82	165.909	120.703	87.7743	216.539	GDCA	0	0	0	0	0	0	0	0	0	0	0	0	0	0	43.1537	4.4686	8.806
MRPS18A	-0.873768	1.27258e-09	GCA	738.799	1031.56	644.504	591.035	955.892	1177.73	934.887	904.004	813.933	601.214	747.446	1034.35	714.476	494.452	464.637	360.149	362.65	392.535	373.231	303.136	295.475	251.94	260.236	261.036	347.085	478.874	363.691	405.154	GCA	5.3604	0.405	0.3539	0.6254	0	0	0	0	0	0.2471	0.2283	0.2351	0.4002	0.1892	41.2769	11.7127	55.8225
PI4K2A	-0.884745	4.16e-10	GCA	916.681	1053.02	1168.9	1212.25	1240.72	2176.61	1412.7	1535.9	1309.97	1017.9	961.607	876.83	858.437	573.287	582.713	470.613	602.961	516.221	486.973	87.1547	120.63	219.806	169.012	302.709	371.304	380.065	444.765	637.362	GCA	5.3604	0.405	0.3539	0.6254	0	0	0	0	0	0.2471	0.2283	0.2351	0.4002	0.1892	41.2769	11.7127	55.8225
DLGAP1	-0.886302	3.51791e-10	T_alpha_MCA	4.09619	0	1.02194	2.05268	0	0	0	0	0	5.95676	3.14048	2.77688	8.27706	1.13073	9.91952	5.40407	6.74727	6.78559	11.0859	27.7396	29.3076	13.5413	14.626	37.5468	36.8962	20.0193	29.4835	47.1123	T_alpha_MCA	63.3139	77.1337	121.41	104.058	74.9781	80.585	40.1605	55.6479	73.6148	29.7677	36.8499	53.2811	33.4436	53.3404	2.7597	2.6852	4.2102
PI4K2A	-0.889165	2.56803e-10	GDCA	916.681	1053.02	1168.9	1212.25	1240.72	2176.61	1412.7	1535.9	1309.97	1017.9	961.607	876.83	858.437	573.287	582.713	470.613	602.961	516.221	486.973	87.1547	120.63	219.806	169.012	302.709	371.304	380.065	444.765	637.362	GDCA	0	0	0	0	0	0	0	0	0	0	0	0	0	0	43.1537	4.4686	8.806
[truncated: 11 more columns]
